# Supplementary material for: Environmental factors influencing fungal growth on gypsum boards and their structural biodeterioration: A university campus case study
Source: PLoS One. 2019 Aug 2;14(8):e0220556. doi: 10.1371/journal.pone.0220556 (PMC6677307; doi:10.1371/journal.pone.0220556)
Supplement: S1 File — The data utilized for figure creation and data analysis in this study. (XLSX) [file pone.0220556.s002.xlsx]

## Sheet: Fig 1-A,B,C
Age of building	Type of room	Carpet existence	% growth coverage across 51 rooms									Fungi present	Abreviations
			Room 1	Room 2	Room 3	Room 4	Room 5	Room 6				Aspergillus spp.	A
New	Office	+	P, A	A, Cl	P, Cl	Cl, C	Cl, A	F, Cl				A. niger	AN
New	Office	_	A, Cl	P, Cl	P, F							A. fumigatus	AF
New	Lab	_	T, E, P,Cl	A, P	Cl, A ,T	Cl,A, P	A, P	Cl,P, T,E,A				A. versicolor	AV
New	Class	+	P,Cl	A,Cl								Fusarium spp.	F
New	Class	_	Cl, A	A	Cl	A	A, E	P, A				Epicoccum spp.	E
Old	Office	+	P, A, Cl	A	AV, P, C,T, Al	AN, P, Cl	Al,A	S				Penicillium spp.	P
Old	Office	_	Cl	S	A, Cl	AF, P, Cl	A, P, Al					Trichoderma spp.	T
Old	Lab	_	AV, Al,C, P	AF, P, E	AN, P, T, Cl	A, F, Cl	T, F	S, T, Cl				Chaetomium spp.	C
Old	Class	+	T, Cl, P, A, E	AF, Al, C, P, E	AN, P, T, Cl	AV, P, C, T	S, P, A, C	A, P, C,T,Al				Stachybotrys chartarum	S
Old	Class	_	P, E, A	S, A	A, E, P, Al, T	C, Cl, A	T,P, Cl					Alternaria alternata	Al
												Cladosporium spp.	Cl
Age of building	Type of room	Carpet existence	% growth coverage across 51 rooms
			Room 1	Room 2	Room 3	Room 4	Room 5	Room 6
New	Office	+	2	2	2	2	2	2
New	Office	_	2	2	2
New	Lab	_	4	2	3	3	2	5
New	Class	+	2	2
New	Class	_	2	1	1	1	2	2
Old	Office	+	3	1	5	3	2	1
Old	Office	_	1	1	2	3	3
Old	Lab	_	4	3	4	3	2	3
Old	Class	+	5	5	4	4	4	5
Old	Class	_	3	2	5	3	3
							Total=	137
Age	Diversity	STDIV
Old	3.10714	1.28638
New	2.17391	0.886883
Type	Diversity	STDIV
Office	2.15	0.933302
Lab	3.16667	0.937437
Class	2.94737	1.4327
Flooring	Coverage	STDIV
Carpet	2.9	1.37267
No Carpet	2.54839	1.09053

## Sheet: Fig 1-D,E,F 
Age of building	Type of room	Carpet existence	% growth coverage across 51 rooms							Ranges	% Growth coverage
			Room 1	Room 2	Room 3	Room 4	Room 5	Room 6		1	0-20
New	Office	+	1	1	1	2	1	1		2	20-40
New	Office	_	1	1	1					3	40-60
New	Lab	_	4	2	5	2	2	3		4	60-80
New	Class	+	2	2						5	80-100
New	Class	_	1	1	1	1	2	1
Old	Office	+	4	3	5	3	3	2
Old	Office	_	2	2	3	2	3
Old	Lab	_	5	4	3	5	4	5
Old	Class	+	5	5	4	5	4	5
Old	Class	_	2	4	5	4	3
Age	Coverage	STDIV
Old	3.71429	1.11744
New	1.69565	1.06322
Type	Coverage	STDIV
Office	2.1	1.16529
Lab	3.66667	1.23091
Class	3	1.63299
Flooring	Coverage	STDIV
Carpet	2.95	1.57196
No carpet	2.70968	1.44207

## Sheet: Fig 2-A
Room #	% Growth coverage	Diversity		Diversity	Average % growth coverage
1	1	2		1	1.71429
2	1	2		2	1.8
3	1	2		3	3.5
4	2	2		4	4.16667
5	1	2		5	4.66667
6	1	2
7	1	2
8	1	2
9	1	2
10	4	4
11	2	2
12	5	3
13	2	3
14	2	2
15	3	5
16	2	2
17	2	2
18	1	2
19	1	1
20	1	1
21	1	1
22	2	2
23	1	2
24	4	3
25	3	1
26	5	5
27	3	3
28	3	2
29	2	1
30	2	1
31	2	1
32	3	2
33	2	3
34	3	3
35	5	4
36	4	3
37	3	4
38	5	3
39	4	2
40	5	3
41	5	5
42	5	5
43	4	4
44	5	4
45	4	4
46	5	5
47	2	3
48	4	2
49	5	5
50	4	3
51	3	3

## Sheet: Fig 2-B
% Growth coverage	Average weight loss (g)	Standardized weight loss (g)	Tensile Stress (Mpa)
Dry Control	-0.12458	-12.458	10.052
Wet Control	-0.127078	-12.7078	8.24298
1	-0.533274	-53.3274	5.53067
2	-0.552562	-55.2562	4.49605
3	-0.57723	-57.723	3.20661
4	-0.586235	-58.6235	2.42374
5	-0.597799	-59.7799	1.38441

## Sheet: Fig 3
Room #	Room ID	Age of building	Type of room	Type of flooring	Humidity	Temperature	Window presence	dustiness (1-3)	Occupancy level	% Growth coverage	Diversity			% Growth	Temperature	Humidity	Dustiness
1	ASC 444	New	Office	Yes	37	22.4	no	1	Low	1	2			1	22.2923	37.6154	1.46154
2	365	New	Office	Yes	37	22.3	Yes	1	Low	1	2			2	22.15	37.4167	2
3	301	New	Office	Yes	37	22.4	Yes	1	Low	2	2			3	22.375	38.125	2.25
4	379	New	Lab	No	42	22.6	yes	2	Medium	4	3			4	22.575	39.875	1.75
5	273B	New	Class	No	39	22.1	yes	2	High	1	2			5	22.66	40.4	2.9
6	271B	New	Class	No	39	22.3	yes	2	High	1	2
7	289	New	Lab	No	41	22.7	yes	3	Medium	5	2
8	293	New	Lab	No	37	22.4	yes	3	Medium	3	2			Diversity	Temperature	Humidity	Dustiness
9	281	New	Office	No	39	22.2	yes	1	Low	1	2			1	22.275	37.125	1.75
10	167A	New	Office	No	37	22.2	Yes	1	Low	1	2			2	22.295	38	1.7
11	168A	New	Office	No	37	22.2	Yes	1	Low	1	2			3	22.4545	39.6364	2.27273
12	140	New	Class	Yes	38	22	no	2	High	2	2			4	22.55	39.8333	2.66667
13	130	New	Class	Yes	38	22	no	2	High	2	2			5	22.5667	39	2.5
14	165B	New	Class	No	38	22	Yes	2	High	2	2
15	ART 143	Old	Office	Yes	40	22.7	no	1	Low	4	5
16	185	Old	Lab	No	39	22.4	Yes	3	Medium	3	3				Temp	Humidity	Dustiness
17	302	Old	Office	Yes	40	22.3	no	3	Low	3	3			Class	22.3579	38.5263	1.94737
18	120	Old	Lab	No	40	22.5	Yes	2	Medium	4	3			Lab	22.5	39.6667	2.75
19	184	Old	Office	No	41	22.7	yes	3	Low	5	3			Office	22.35	37.9	1.7
20	183	Old	Lab	No	41	22.8	Yes	2	Medium	4	2
21	184A	Old	Office	No	38	22.4	yes	2	Low	3	3
22	203	Old	Class	No	37	22.4	yes	2	High	3	2				Humidity	Temperature	Dustiness
23	333	Old	Office	No	37	22	yes	2	Low	2	1			ASC (new)	38.2857	22.2714	1.71429
24	374	Old	Class	Yes	38	22.6	yes	3	High	5	5			EME (new)	37.3333	22.3	2.11111
25	386	Old	Class	Yes	39	22.5	yes	2	High	5	5			ART (old)	39.2143	22.5071	2.35714
26	108	Old	Class	Yes	40	22.7	yes	3	High	5	5			SC (old)	38.9286	22.4429	2
27	215	Old	Class	No	39	22.5	yes	2	High	4	3
28	334	Old	Office	Yes	40	22.6	yes	3	Low	5	5
29	SCI 111	Old	Office	Yes	38	22.5	yes	2	Low	3	2
30	333	Old	Class	Yes	39	22.5	yes	2	High	4	4
31	337	Old	Class	Yes	39	22.5	yes	2	High	4	4
32	149	Old	Office	Yes	37	22.3	yes	2	Low	3	1
33	156	Old	Office	Yes	37	22.2	yes	2	Low	2	1
34	142	Old	Lab	No	40	22.6	yes	3	Middle	5	4
35	147	Old	Lab	No	42	22.6	yes	3	Middle	5	4
36	128	Old	Class	Yes	41	22.8	yes	3	High	5	4
37	234	Old	Class	No	38	22	yes	1	High	2	2
38	238	Old	Class	No	39	22.3	yes	1	High	3	3
39	241	Old	Class	No	39	22.5	yes	1	High	4	3
40	233A	Old	Office	No	37	22.3	yes	2	Low	2	1
41	358	Old	Lab	No	42	22.8	yes	3	Middle	5	3
42	361	Old	Office	No	37	22.3	yes	1	Low	2	1
43	EME 1153	New	Class	Yes	37	22.5	yes	2	High	1	1
44	1121-3	New	Class	Yes	38	22.4	yes	2	High	1	1
45	4213	New	Office	Yes	37	22.5	yes	3	Low	1	2
46	1205	New	Lab	No	37	22.3	yes	3	Middle	2	5
47	0.0221	New	Lab	No	38	22.3	yes	3	Middle	2	4
48	1212	New	Lab	No	37	22	yes	3	Middle	2	3
49	0050-1	New	Class	Yes	37	22.2	yes	1	High	1	1
50	4203	New	Office	Yes	38	22.3	yes	1	Low	1	2
51	4201	New	Office	Yes	37	22.2	yes	1	Low	1	2
					38.549	22.3882
					1.55324	0.224185

## Sheet: Fig 4
Age of building	Type of room	Alternaria alternata	Aspergillus fumigatus	Aspergillus niger	Aspergillus versicolor	Stachybotrys chartarum
New	Office	0.0588235	0.0196078	0.0196078	0.0196078	0.0392157
New	Class	0.0588235	0.0196078	0.0196078	0.0196078	0.0196078
New	Lab	0.0196078	0.0196078	0.0196078	0.0196078	0.0392157
Old	Office	0	0	0	0	0
Old	Lab	0	0	0	0	0
Old	Class	0	0	0	0	0

## Sheet: Fig 5-A
% Growth coverage	Replicate #	Weight loss (g)	Relative (%)		% Growth coverage	Average weight loss (g)	Relative weight loss (%)	STDIV
Dry Control	1	0.125678	12.5678		Dry Control	0.12458	12.458	0.216021
Dry Control	2	0.125608	12.5608		Wet Control	0.127078	12.7078	0.0989774
Dry Control	3	0.125494	12.5494		1	0.533274	53.3274	0.878728
Dry Control	4	0.125401	12.5401		2	0.552562	55.2562	0.74953
Dry Control	5	0.120721	12.0721		3	0.57723	57.723	0.364315
Wet Control	1	0.128326	12.8326		4	0.586235	58.6235	0.361965
Wet Control	2	0.127851	12.7851		5	0.597799	59.7799	0.598906
Wet Control	3	0.126814	12.6814
Wet Control	4	0.12648	12.648
Wet Control	5	0.125922	12.5922
1	1	0.543102	54.3102
1	2	0.537878	53.7878
1	3	0.537402	53.7402
1	4	0.524948	52.4948
1	5	0.523041	52.3041
2	1	0.564132	56.4132
2	2	0.555483	55.5483
2	3	0.549598	54.9598
2	4	0.548685	54.8685
2	5	0.544912	54.4912
3	1	0.580858	58.0858
3	2	0.580347	58.0347
3	3	0.577058	57.7058
3	4	0.576012	57.6012
3	5	0.571873	57.1873
4	1	0.589605	58.9605
4	2	0.588982	58.8982
4	3	0.587917	58.7917
4	4	0.582708	58.2708
4	5	0.581965	58.1965
5	1	0.60569	60.569
5	2	0.600627	60.0627
5	3	0.598176	59.8176
5	4	0.594654	59.4654
5	5	0.58985	58.985

## Sheet: Fig 5-B
% Growth coverage	Replicate #	Tensile stress (Mpa)		% Growth coverage	Tensile stress (Mpa)	STDIV
Dry Control	1	10.8365		Dry Control	10.052	0.655789
Dry Control	2	10.4517		Wet Control	8.24298	0.384758
Dry Control	3	10.2115		1	5.53067	0.102787
Dry Control	4	9.47124		2	4.49605	0.125235
Dry Control	5	9.28892		3	3.20661	0.0611175
Wet Control	1	8.60821		4	2.42374	0.239845
Wet Control	2	8.55664		5	1.38441	0.238908
Wet Control	3	8.38469
Wet Control	4	7.87525
Wet Control	5	7.79013
1	1	5.68524
1	2	5.55978
1	3	5.52443
1	4	5.47145
1	5	5.41245
2	1	4.64417
2	2	4.52671
2	3	4.51031
2	4	4.50206
2	5	4.29701
3	1	3.2746
3	2	3.189
3	3	3.15622
4	1	2.64793
4	2	2.45245
4	3	2.17083
5	1	1.70341
5	2	1.5157
5	3	1.38912
5	4	1.21064
5	5	1.10317
